# Supplementary material for: The Cytotoxic Activity of Dammarane-Type Triterpenoids Isolated from the Stem Bark of Aglaia cucullata (Meliaceae)
Source: Molecules. 2023 Jun 23;28(13):4946. doi: 10.3390/molecules28134946 (PMC10343279; doi:10.3390/molecules28134946)
Supplement: Supplementary file 1 [file molecules-28-04946-s001.zip]

Archive with 1 entries (1 files):
- molecules-2436588-supplementary.pdf
